# Supplementary material for: Healthcare benefits linked with Below Poverty Line registration in India: Observations from Maharashtra Anaemia Study (MAS)
Source: F1000Res. 2017 Jan 9;6:25. [Version 1] doi: 10.12688/f1000research.10556.1 (PMC5302144; doi:10.12688/f1000research.10556.1)
Supplement: Adolescent Girls MAS Project — The data has 891 adolescent girls participants with self-explanatory variables on BPL registration, and related assets analysed in the paper. [file f1000research-6-11375-s0001.tgz]

Archive with 1 entries (1 files):
- dfae06d2-068b-4ddd-bf0b-9092e3427c4f_Dataset_2_Adolescent_Girls_MAS_Project.csv
